# Supplementary material for: A Review of Fluoride Removal from Phosphorous Gypsum: A Quantitative Analysis via a Machine Learning Approach
Source: Materials (Basel). 2024 Jul 22;17(14):3606. doi: 10.3390/ma17143606 (PMC11279332; doi:10.3390/ma17143606)
Supplement: Supplementary file 1 [file materials-17-03606-s001.zip]

Archive with 1 entries (1 files):
- materials-3092864-supplementary.pdf
